# Supplementary material for: Thalamic input to the lateral amygdala determines the temporal window of fear-memory association
Source: Commun Biol. 2025 Jun 5;8:873. doi: 10.1038/s42003-025-08289-0 (PMC12141508; doi:10.1038/s42003-025-08289-0)
Supplement: Supplementary file 4 — Supplementary Data 1 [file 42003_2025_8289_MOESM4_ESM.xlsx]

## Sheet: Figure1_SupplementaryFigure_1_2
Figure 1
Cooperation 7.5 min					Cooperation 30 min					Cooperation 1hour					Discrimination index
	Pre	CS-	CS+			Pre	CS-	CS+			Pre	CS-	CS+
	16.4667	90.0667	97.8667			11.6	10.8667	28.5333			10.0556	20.0556	94.8889			7.5min	30min	1h
	6.66667	25.5333	93.2667			2.66667	80.6667	98.2222			11.1333	4.33333	87.9333			0.0415041	0.448393	0.651
	42.2778	57.1667	50.1111			13	22.8	45.6			48.5333	4.6	94.9333			0.570146	0.0981366	0.9061
	31.1333	42.7333	93.5333			31.7222	81.9444	87.8333			10.7222	13.0556	60.6667			-0.065769	0.333333	0.9076
	9.88889	63.8333	43.8333			29.7333	30.8	33.8667			5.66667	12.2	82.2			0.372798	0.0346859	0.6458
	46.4444	77.4444	87.6111			28.6111	91	96.8333			41.6667	38.2222	63.6667			-0.185759	0.0474227	0.7415
	18	60.5556	95.2778			5.88889	44	91.8889			12.1667	4.44444	87.1111			0.0615954	0.0310559	0.2497
	33.2222	97.9444	98.7222			45.9444	61.6667	66.1667			25.5556	54.4444	99.9074			0.222816	0.352412	0.9029
	25	75.8824	98.2353			32.4444	77.3333	100			6.07843	5.19608	87.8431			0.0039548	0.0352021	0.2945
											6.44444	9.38889	55.8889			0.128378	0.12782	0.8883
Supplementary Figure 1																		0.7123
Cooperation 7.5 no CS-					Cooperation 7.5 no CS+								Cooperation 7.5 CS- 2KHz CS+ 10KHz
	Pre	CS-	CS+			Pre	CS-	CS+		Pre	Context			Pre	CS-	CS+
	4	24	38.1111			28.9	16.6963	1.67433		55.678	75.998			15.67	33.4433	67.8867
	5.33333	29.9444	36.3333			10.345	19.0047	9.74833		62.345	38.3017			12.45	53.121	78.8147
	12.0556	18.5556	82.3333			24.567	20.415	30.776		44.345	98.8217			7.678	61.6363	79.2137
	45.8824	29.902	87.0588			12.456	13.7827	60.6047		35.678	71.589			22.45	93.1183	94.9017
	3.11111	15.7778	67.6667			24.678	18.607	34.567		55.67	34.9583			2.45	19.3367	71.7967
	13.8889	28.8889	80.6111			15.456	12.008	50.4033		78.657	100			1.345	30.8933	74.3267
	17.0556	19.5556	46.9444			12.784	24.638	12.6743		25.678	28.4453			10.324	92.8033	74.487
	4.27778	44.6111	62.5556			20.546	22.1883	8.342		18.678	42.8193			16.89	62.593	80.3343
Supplementary Figure 2
Cooperation_30 min									Cooperation_30 min
	3h				24h					72h
	Pre	CS-	CS+		Pre	CS-	CS+			Pre	CS-	CS+
	12.987	26.9353	67.7673		21.456	28.1393	43.1661			21.34	48.9487	51.4207
	27.67	56.0337	83.67		33.567	42.426	79.104			31.89	58.2637	80.296
	12.567	56.345	57.1887		12.74	11.0113	14.9003			12.456	61.929	89.493
	4.678	4.689	38.4897		3.567	6.00167	85.1498			7.678	20.987	85.786
	10.456	56.94	75.0623		22.091	66.4513	84.7529			16.678	70.958	78.171
	7.4503	10.4348	14.245		12.657	6.012	13.0473			15	47	54
	25.789	89.9037	89.233		9.0234	5.22373	65.4094			12.456	21.83	25.641
	2.34	8.69	13.0693		8.99	8.59567	39.8277			5.678	74.865	73.3473
	28.345	73.8958	85.2209		24.879	52.622	88.2225			40.456	71.67	89.401
	23.87	61.8167	64.8577		21.098	26.5278	80.4621			15.678	70.485	81.8828

## Sheet: Figure 2_SupplementaryFigure4
Cooperation_1h_OpenVector_MGm_CNO
	Pre	CS-	CS+
	4	17.8889	42.6667
	12.5	24.0833	30.15
	27.6111	29.0556	76.7778
	15.8889	11.6111	69.7222
	12	16.3889	75.6111
	7.27778	26.5556	82.5556
	22.4444	23.7222	86.3889
	10.3333	43.2222	65.6111
Cooperation_1h_Gq_MGm_CNO
	Pre	CS-	CS+
	1.44444	3.66667	8.33333
	9.83333	30.1111	43.4444
	10.987	25.9493	46.8192
	2.55	29.8533	56.3333
	7.84314	19.6667	25.6667
	12.6667	33.6334	57.8187
	33.975	82.4333	92.2783
	32.25	84.5833	91.75
	15	56.0167	54.75
	25.2583	70.323	96.1967
Cooperation_1h_Gq_MGm_CNO_NoCS-
	Pre	CS-	CS+
	0.980392	8.92157	51.3725
	1.44444	6	39.375
	2.34	2.635	60.567
	7.5	51.75	78.567
	5.456	12.345	76.567
	20.4725	20.6833	90.3333
	14.6392	18.675	77.45
	58.3333	18.3113	88.8563
Cooperation_1h_Gq_MGm_saline
	Pre	CS-	CS+
	2.13	15.7433	68.6043
	5.783	10.7093	63.5173
	10.32	7.66033	56.1457
	22.567	31.8433	86.9333
	3.567	10.7483	64.7037
	16.023	11.055	73.2643
	13.21	6.51867	77.6613
	22.45	54.073	66.1737
	12.567	2.67433	66.7047
	6.782	12.1227	74.9647
Discrimination index
	OpenVector	Gq	Gq No CS-	Gq_saline
	0.409174	0.388889	0.704065	0.626704
	0.111862	0.181269	0.735537	0.711442
	0.450919	0.286799	0.916617	0.759887
	0.714481	0.30724	0.205783	0.463812
	0.64372	0.132353	0.72231	0.715095
	0.513238	0.264458	0.627383	0.737783
	0.569122	0.05635	0.611443	0.845126
	0.205717	0.040643	0.658268	0.100632
		-0.01144		0.922907
		0.155379		0.721597
Cooperation_1h_Gq_Cortex_CNO
	Pre	CS-	CS+
	1.04167	25.5833	87.875
	4.73167	9.71667	39.22
	2.9725	12.55	84.575
	23.375	20.0467	85.2517
	18.375	4.90833	54.53
	16.25	10.1733	36.8617
	0	4.10667	16.8467
	11.725	5.76	67.835
	18.5	40.9667	63.45
Cooperation_1h_OpenVector_Cortex_CNO
	Pre	CS-	CS+
	1.025	2.05	37.05
	5.93333	28.8333	80.7833
	4.82417	1.271	81.1283
	16.6583	35.5667	53.9167
	17.28	54.7967	83.8783
	3.7	34.9667	92.4233
	22.11	6.01	78.02

## Sheet: SupplementaryFigure3
Supplementary Figure 3
	Cooperation_1h_AM281				Cooperation_1h_DMSO				Discrimination Index
	Pre	CS-	CS+		Pre	CS-	CS+		AM281	DMSO
	35.84	54.1333	85.1333		6.04	31.5333	88.8667		0.222595	0.47619
	62.0588	100	100		10.8889	7.66667	62.0667		0	0.780115
	36.5	63.4444	78.6667		11.4444	20	52.6667		0.107115	0.449541
	22.4444	77.3333	100		66.7778	33.4444	54.7778		0.12782	0.241814
	45.9444	64.6667	68.1667		4.70588	11.1765	67.9999		0.0263488	0.717682
	14.5	55.3889	69						0.109424

## Sheet: Figure 3_SupplementaryFigure 5
Figure 3
Competition_7.5_Nolight						Competition_7.5_Light						Competition_7.5_Light_NoCS-
	Pre	CS-	CS+			Pre	CS-	CS+	Pre	Light		Pre	CS+	Pre	Light
	28.5556	87.9444	76.8333			34.6667	42.7778	39.8889	27.5556	26		14.3333	75.8889	31.3889	16.6111
	10.9804	11.7647	25.2941			3.82353	15.2941	70.9804	4.60784	7.35294		11.5556	63.5556	31.3333	26.8889
	23.7222	87.2549	99.3137			31.4706	47.3529	44.1176	18.1373	10.2941		5.44444	51.8889	14	7.88889
	27.6111	69.5	79.0556			24.4444	20	51.5556	3.55556	5.88889		2.64706	14.3137	1.76471	7.64706
	18.1373	72.9412	89.8039			38.2222	26	51.8889	24.1111	18.5556		15.2778	77.8889	28.3333	11.7778
	1.27451	3.82353	10.8824			17.3333	17.8889	76.6667	21.5686	43.2353		58.5	65.5	4.44444	9.38889
	16.7778	64.2778	46.4444			22	31.5556	70.8889	17.9444	31.8333
	8.66667	66.9373	67.1742			15.456	51.26	84.4444	9.22222	13.2222
	4.38889	25.5556	89.3333
Supplementary Figure 5
Competition 30_No light						Competition_30_Light_7.5							Competition_30_Light_1h
	Pre	CS-	CS+			Pre	CS-	CS+		Pre	Light		Pre	CS-	CS+	Pre	Light
	38.8333	86.2778	85.7778			17.7885	9.03846	24.4872		8.78205	8.84615		0.384615	9.67949	33.6538	8.20513	30.2244
	12.8889	12.9444	41.8889			5.22222	9.66667	23.5556		13.8889	14.8889		0.544872	8.17308	16.8269	5.0641	9.67949
	6.51667	34.6672	40.9259			33.2222	56.2222	82.8889		47.5556	26.6667		15.2885	72.3397	88.4295	11.5064	29.2308
	23.1481	23.8889	47.6852			29.3333	11	50.6667		2.55556	18.5556		17.2115	55.4487	72.0513	14.1987	18.0288
	24.2949	86.7949	97.1795			6.85185	17.8704	15.3704		19.2308	13.2372		15.6111	35	42	2.44444	11.5342
	1.94444	8	63.5556			24.3519	7.22222	9.81481		13.109	16.1218		3.33333	49.4444	29.537	38.567	9.16667
	26.1111	98.3889	98.6111			29.3889	86.2778	98		35.5	52.4444		12.4667	27.0833	78.782	30.7692	20.1923
	36.5	33.6111	87.7222			39.1667	56.7267	50.7113		36.567	68.7885		27.4359	79.3877	81.7628	32.345	64.0865
	24.1667	79.8397	92.3397
	40.8333	71.8889	77.2222

## Sheet: Figure 4
Figure 4
Competition_ChR2					Competition_OpenVector				Discrimination Index
	Pre	CS-	CS+		Pre	CS-	CS+		ChR2	OpenVector
	27.6471	28.4314	54.1176		12.988	68.1243	69.007		0.311164	0.006437
	2.234	4.419	48.456		36.6667	50.3248	79.9141		0.832851	0.227193
	12.233	31.5985	43.1433		7.45098	5.39216	6.17647		0.154463	0.067797
	12.4917	23.745	74.8455		13.9417	70.6667	82.0117		0.518311	0.074307
	10.7778	20.5222	27.8447		4.63917	30.4967	59.3413		0.151394	0.321074
	5.88889	6.66667	51.8889		1.86167	33.4557	43.567		0.772296	0.131277
	17.9333	5.4902	64.8145		1.23	41.493	77.677		0.843817	0.303633
	1.025	2.05	63.5067						0.937459
	2.23	5.77333	39.2493						0.743537

## Sheet: Figure 5_SupplementaryFigure 6
Figure 5
Figure 5 - A					Figure 5- B									Figure 5 - C								Figure 5 - D
	T2 Pre	T2 CS-	T2 CS+			T1 Pre	T1 CS-	T1 CS+		T2 Pre	T2 CS-	T2 CS+		T1 Pre	T1 CS-	T1 CS+		T2 Pre	T2 CS-	T2 CS+		T1 Pre	T1 CS-	T1 CS+		T2 Pre	T2 CS-	T2 CS+
	7	57.9444	81.3889			19.6111	52.2778	68.7222		23.2222	38	94.6111		20		88.5556		1.38889	14.0556	50.7222		6.66667	97.3333			0.222222	27.8889	84.4444
	12.6667	20.8889	74.7778			0.882353	33.6275	25.4902		4.5098	4.5098	39.8039		54.1176		74.8039		2.84314	3.72549	15.098		16.3889	38.1667			13.2778	23.5556	77.5556
	5.66667	15.456	25.678			31.1111	60	82.4444		6.66667	26.4444	95.2222		19.1111		22.2222		30.1111	49.6667	83.3333		34.1111	34.2222			7.11111	15.8889	73.5556
	11.7647	76.0784	26.3725			40.8824	50.4902	31.1765		37.2549	47.7451	73.4314		2.2549		63.2353		7.15686	3.62745	32.3529		13.0392	51.1765			7.2549	24.0196	39.1176
	6.22222	57.44	65.3372			18.1373	42.9412	42.3529		0.882353	12.4904	21.1765		34		79		14.4444	8.77778	91.3333		17.6471	20.9804			2.94118	10.5882	40.1961
	13.5556	28.6667	50.7778			23.5	30.2778	57.9444		17.6667	8	68.3889		8.72549		32.451		1.86275	3.33333	29.1177		1	18.3333			38.4444	26.3333	80.6667
	32.1569	75.5882	92.1569			41.3725	78.0392	88.5294		20.7843	9.5098	11.7647		3.77778		74.8889		8.77778	58.6667	51.2222		32.5556	89.6111			4.33333	37.5	72.6111
	5.66667	86.8889	90.3333			0.555556	4.11111	24.6667		0.444444	19.4444	52.1111		9.60784		91.8628		9.01961	9.31372	59.1176		1	51.8594			38.789	73.7778	97.178
	8.52941	9.98039	54.1346			16.8333	81.6111	72.4444		17.3889	23.0556	47.2778		12.3333		18.3333		23	4.08	31.4444		3.52941	15.1961			5	5.98039	84.8039
	12.7222	60.2222	69.8333			39.897	52.5556	80		35.678	22.8889	62.5										13.4444	5.66667			15.8889	5.33333	20.6667
	22.7222	55.6111	53.5556			24.1667	70.9167	92.4444		38.7963	34.9556	57.1667
	48.4444	87	68.5556
	Discrimination index
	Context	CS+/CS-	CS+	CS-
	0.168262	0.426896	0.566038	0.503462
	0.563298	0.79646	0.604167	0.534066
	0.248505	0.565297	0.253133	0.644721
	-0.48517	0.211974	0.798365	0.23913
	0.064322	0.257999	0.824639	0.583012
	0.278322	0.790545	0.794562	0.507788
	0.098773	0.105991	0.05	0.31887
	0.019436	0.456522	0.727794	0.13
	0.688672	0.344392	0.774295	0.868251
	0.0739	0.463891		0.589744
	-0.01883	0.241105
	-0.11857
Supplementary Figure 6
Cooperation_7.5_30 days									Discrimination Index
	T1 Pre	T1 CS-	T1 CS+		T2 Pre	T2 CS-	T2 CS+		T1	T2
	16.9608	26.3726	27.0888		2.35294	1.27451	18.8235		0.013397	0.873171
	21.5556	70.3767	72.6153		2.77778	25.6744	50.3741		0.015656	0.324788
	16.0556	35.0556	63.4444		12.4444	11.5556	16.6667		0.288212	0.181102
	25.8889	74.0556	90.6667		6	27	26.3333		0.100843	-0.0125
	5.72222	8.11111	81.9444		1.61111	6.77778	68.8333		0.819864	0.82072
	12.2778	48.6111	29.9853		12	17.5	33.8187		-0.23698	0.317987
	29.2222	25.1111	43.7778		3.77778	3.33333	24.1891		0.270968	0.757773
	37.1667	46.7222	64.1667		29.2778	47.7222	52.7222		0.157315	0.049779
	10.234	28.194	48.9743		0	0.686275	24.4827		0.247727	0.945467
	55.678	66.0223	93.8889		57.7222	26.2222	62.2778		0.172597	0.407407
	12.678	45.897	60.567		7.987	35.675	55.789		0.09728	0.219912
	18.987	47.897	45.789		12.78	17.567	45.789		-0.0225	0.445451
